# Supplementary material for: Predictors of Positive Surgical Margins after Robot-Assisted Partial Nephrectomy for Localized Renal Tumors: Insights from a Large Multicenter International Prospective Observational Project (The Surface-Intermediate-Base Margin Score Consortium)
Source: J Clin Med. 2022 Mar 23;11(7):1765. doi: 10.3390/jcm11071765 (PMC8999836; doi:10.3390/jcm11071765)
Supplement: Supplementary file 1 [file jcm-11-01765-s001.zip]

Archive with 1 entries (1 files):
- jcm-1543312-supplementary.pdf
